# Supplementary material for: Multi-omics integration to identify immune-associated biomarkers and potential therapeutics in periodontitis
Source: Front Med (Lausanne). 2025 Oct 10;12:1640961. doi: 10.3389/fmed.2025.1640961 (PMC12549644; doi:10.3389/fmed.2025.1640961)
Supplement: Supplementary file 3 [file Table_1.xlsx]

## Sheet: Sheet1
Supplemental table S1. Candidate Genes in WGCNA modules
1. MEturquoise Module	2.MEblue Module	3.MEgrey Module
ACSL6	ATP2C2	DMRTA2
ALOX5AP	DACT2	FOXA1
APBB1IP	DLGAP4	HOTAIRM1
ARHGAP15	EML1	PPFIA4
ARHGAP44	ESYT3	RGS17
ASTN2	HOOK1	SIM2
ATP2A3	HR	UTF1
B4GALT5	HSPA12A
CASP10	KRT80
CDX1	LYPD6
CECR1	MAF
CLDN14	MAPK8IP2
CR1	MFHAS1
CTSB	MN1
CYP27B1	NCS1
DCC	NGF
DNAAF1	PCDHB2
DOCK8	PKNOX2
DOK3	PKP1
EDIL3	RET
EIF2AK3	SCN4B
ERMP1	SH3GL3
FAM3C	SPAG17
FAM43B	TPPP3
FAM83F	VSIG8
FAR2
FERMT3
FNDC3B
FOXA3
GALC
GFI1
GMDS
GPR78
HDAC9
HOXB7
HPCAL4
IL16
IL2RA
IQSEC1
JAKMIP1
KCNH2
KCNN3
KIF1C
LHX6
LILRA2
LINC00426
LIPA
LRMP
LRP1B
MAN2B1
MAP3K5
MNDA
NEDD4L
NEDD9
NFE2
NOS2
P2RY6
PAPPA
PCSK9
PDE4D
PGM1
PNOC
POU2F3
PTGDR
PTGDS
PTPRC
PTPRU
RAC2
RARRES1
RASSF6
RGS20
RHOH
ROS1
RRBP1
SCG5
SEC24D
SERPINA1
SH2B2
SKAP2
SLC16A3
SLC24A4
SLC2A9
SLC45A4
SLC7A7
SLFN11
SMAP2
SNX10
SPATS2
SPECC1
SRGN
SSH2
STK17B
TACC1
TLL2
TMEM71
TRIM7
TXNRD1
VOPP1
VSNL1
WNT2
