# Supplementary material for: Multi-omics integration to identify immune-associated biomarkers and potential therapeutics in periodontitis
Source: Front Med (Lausanne). 2025 Oct 10;12:1640961. doi: 10.3389/fmed.2025.1640961 (PMC12549644; doi:10.3389/fmed.2025.1640961)
Supplement: Supplementary file 4 [file Table_2.xlsx]

## Sheet: Sheet1
Supplemental Table S2. Performance metrics of SVM of Diagnostic Biomarkers
(1) 6-gene model of MEturquoise in training dataset
	Actual			AUC	0.819
Predicted	Healthy	Periodontitis		ACC	0.708
Healthy	8	3		Sensitivity	0.75
Periodontitis	4	9		Specificity	0.667
(2) 6-gene model of MEturquoise in testing dataset1
	Actual			AUC	0.86
Predicted	Healthy	Periodontitis		ACC	0.829
Healthy	32	16		Sensitivity	0.934
Periodontitis	37	225		Specificity	0.464
(3) 6-gene model of MEturquoise in testing dataset2
	Actual			AUC	0.816
Predicted	Healthy	Periodontitis		ACC	0.769
Healthy	25	18		Sensitivity	0.902
Periodontitis	39	165		Specificity	0.391
(4) 3-gene model of MEturquoise in training dataset
	Actual			AUC	0.826
Predicted	Healthy	Periodontitis		ACC	0.75
Healthy	8	2		Sensitivity	0.833
Periodontitis	4	10		Specificity	0.667
(5) 3-gene model of MEturquoise in testing dataset1
	Actual			AUC	0.775
Predicted	Healthy	Periodontitis		ACC	0.823
Healthy	19	5		Sensitivity	0.979
Periodontitis	50	236		Specificity	0.275
(6) 3-gene model of MEturquoise in testing dataset2
	Actual			AUC	0.752
Predicted	Healthy	Periodontitis		ACC	0.798
Healthy	19	5		Sensitivity	0.973
Periodontitis	45	178		Specificity	0.297
