# Supplementary material for: Multi-omics integration to identify immune-associated biomarkers and potential therapeutics in periodontitis
Source: Front Med (Lausanne). 2025 Oct 10;12:1640961. doi: 10.3389/fmed.2025.1640961 (PMC12549644; doi:10.3389/fmed.2025.1640961)
Supplement: Supplementary file 5 [file Table_3.xlsx]

## Sheet: Supplemental table S2
Chemical.ID	Chemical.Name	GeneID	ATP2C2	FAM43B	FOXA3	HSPA12A	KIF1C	NCS1	PGM1	RASSF6	SH2B2	Row_Sum
C006780	bisphenol A	RASSF6	1	1	1	1	1	1	1	1	1	9
C006780	bisphenol A	FOXA3	1	1	1	1	1	1	1	1	1	9
C006780	bisphenol A	NCS1	1	1	1	1	1	1	1	1	1	9
C006780	bisphenol A	HSPA12A	1	1	1	1	1	1	1	1	1	9
C006780	bisphenol A	FAM43B	1	1	1	1	1	1	1	1	1	9
C006780	bisphenol A	KIF1C	1	1	1	1	1	1	1	1	1	9
C006780	bisphenol A	ATP2C2	1	1	1	1	1	1	1	1	1	9
C006780	bisphenol A	SH2B2	1	1	1	1	1	1	1	1	1	9
C006780	bisphenol A	PGM1	1	1	1	1	1	1	1	1	1	9
D000082	Acetaminophen	RASSF6	1	1	1	1	1	1	1	1	1	9
D000082	Acetaminophen	NCS1	1	1	1	1	1	1	1	1	1	9
D000082	Acetaminophen	ATP2C2	1	1	1	1	1	1	1	1	1	9
D000082	Acetaminophen	FOXA3	1	1	1	1	1	1	1	1	1	9
D000082	Acetaminophen	KIF1C	1	1	1	1	1	1	1	1	1	9
D000082	Acetaminophen	SH2B2	1	1	1	1	1	1	1	1	1	9
D000082	Acetaminophen	HSPA12A	1	1	1	1	1	1	1	1	1	9
D000082	Acetaminophen	FAM43B	1	1	1	1	1	1	1	1	1	9
D000082	Acetaminophen	PGM1	1	1	1	1	1	1	1	1	1	9
D014635	Valproic Acid	PGM1	1	1	1	1	1	1	1	1	1	9
D014635	Valproic Acid	SH2B2	1	1	1	1	1	1	1	1	1	9
D014635	Valproic Acid	RASSF6	1	1	1	1	1	1	1	1	1	9
D014635	Valproic Acid	FAM43B	1	1	1	1	1	1	1	1	1	9
D014635	Valproic Acid	KIF1C	1	1	1	1	1	1	1	1	1	9
D014635	Valproic Acid	ATP2C2	1	1	1	1	1	1	1	1	1	9
D014635	Valproic Acid	NCS1	1	1	1	1	1	1	1	1	1	9
D014635	Valproic Acid	FOXA3	1	1	1	1	1	1	1	1	1	9
D014635	Valproic Acid	HSPA12A	1	1	1	1	1	1	1	1	1	9
D001564	Benzo(a)pyrene	NCS1	1	1	1	1	1	1	1	1	0	8
D001564	Benzo(a)pyrene	FOXA3	1	1	1	1	1	1	1	1	0	8
D001564	Benzo(a)pyrene	FAM43B	1	1	1	1	1	1	1	1	0	8
D001564	Benzo(a)pyrene	PGM1	1	1	1	1	1	1	1	1	0	8
D001564	Benzo(a)pyrene	RASSF6	1	1	1	1	1	1	1	1	0	8
D001564	Benzo(a)pyrene	KIF1C	1	1	1	1	1	1	1	1	0	8
D001564	Benzo(a)pyrene	HSPA12A	1	1	1	1	1	1	1	1	0	8
D001564	Benzo(a)pyrene	ATP2C2	1	1	1	1	1	1	1	1	0	8
D013749	Tetrachlorodibenzodioxin	KIF1C	1	1	1	1	1	0	1	1	1	8
D013749	Tetrachlorodibenzodioxin	ATP2C2	1	1	1	1	1	0	1	1	1	8
D013749	Tetrachlorodibenzodioxin	RASSF6	1	1	1	1	1	0	1	1	1	8
D013749	Tetrachlorodibenzodioxin	FAM43B	1	1	1	1	1	0	1	1	1	8
D013749	Tetrachlorodibenzodioxin	HSPA12A	1	1	1	1	1	0	1	1	1	8
D013749	Tetrachlorodibenzodioxin	FOXA3	1	1	1	1	1	0	1	1	1	8
D013749	Tetrachlorodibenzodioxin	SH2B2	1	1	1	1	1	0	1	1	1	8
D013749	Tetrachlorodibenzodioxin	PGM1	1	1	1	1	1	0	1	1	1	8
D000393	Air Pollutants	SH2B2	1	0	0	1	1	1	1	1	1	7
D000393	Air Pollutants	HSPA12A	1	0	0	1	1	1	1	1	1	7
D000393	Air Pollutants	PGM1	1	0	0	1	1	1	1	1	1	7
D000393	Air Pollutants	RASSF6	1	0	0	1	1	1	1	1	1	7
D000393	Air Pollutants	KIF1C	1	0	0	1	1	1	1	1	1	7
D000393	Air Pollutants	NCS1	1	0	0	1	1	1	1	1	1	7
D000393	Air Pollutants	ATP2C2	1	0	0	1	1	1	1	1	1	7
D014028	Tobacco Smoke Pollution	PGM1	1	0	1	1	1	0	1	1	1	7
D014028	Tobacco Smoke Pollution	SH2B2	1	0	1	1	1	0	1	1	1	7
D014028	Tobacco Smoke Pollution	ATP2C2	1	0	1	1	1	0	1	1	1	7
D014028	Tobacco Smoke Pollution	HSPA12A	1	0	1	1	1	0	1	1	1	7
D014028	Tobacco Smoke Pollution	KIF1C	1	0	1	1	1	0	1	1	1	7
D014028	Tobacco Smoke Pollution	FOXA3	1	0	1	1	1	0	1	1	1	7
D014028	Tobacco Smoke Pollution	RASSF6	1	0	1	1	1	0	1	1	1	7
D016604	Aflatoxin B1	ATP2C2	1	0	1	1	0	1	1	1	1	7
D016604	Aflatoxin B1	HSPA12A	1	0	1	1	0	1	1	1	1	7
D016604	Aflatoxin B1	RASSF6	1	0	1	1	0	1	1	1	1	7
D016604	Aflatoxin B1	PGM1	1	0	1	1	0	1	1	1	1	7
D016604	Aflatoxin B1	FOXA3	1	0	1	1	0	1	1	1	1	7
D016604	Aflatoxin B1	NCS1	1	0	1	1	0	1	1	1	1	7
D016604	Aflatoxin B1	SH2B2	1	0	1	1	0	1	1	1	1	7
C017180	decamethrin	KIF1C	1	1	0	0	1	1	1	0	1	6
C017180	decamethrin	ATP2C2	1	1	0	0	1	1	1	0	1	6
C017180	decamethrin	FAM43B	1	1	0	0	1	1	1	0	1	6
C017180	decamethrin	PGM1	1	1	0	0	1	1	1	0	1	6
C017180	decamethrin	NCS1	1	1	0	0	1	1	1	0	1	6
C017180	decamethrin	SH2B2	1	1	0	0	1	1	1	0	1	6
C017947	sodium arsenite	FOXA3	0	0	1	1	1	1	1	1	0	6
C017947	sodium arsenite	PGM1	0	0	1	1	1	1	1	1	0	6
C017947	sodium arsenite	NCS1	0	0	1	1	1	1	1	1	0	6
C017947	sodium arsenite	RASSF6	0	0	1	1	1	1	1	1	0	6
C017947	sodium arsenite	HSPA12A	0	0	1	1	1	1	1	1	0	6
C017947	sodium arsenite	KIF1C	0	0	1	1	1	1	1	1	0	6
C496492	abrine	HSPA12A	0	0	1	1	0	1	1	1	1	6
C496492	abrine	NCS1	0	0	1	1	0	1	1	1	1	6
C496492	abrine	RASSF6	0	0	1	1	0	1	1	1	1	6
C496492	abrine	FOXA3	0	0	1	1	0	1	1	1	1	6
C496492	abrine	PGM1	0	0	1	1	0	1	1	1	1	6
C496492	abrine	SH2B2	0	0	1	1	0	1	1	1	1	6
D004147	Dioxins	KIF1C	1	0	0	1	1	0	1	1	1	6
D004147	Dioxins	SH2B2	1	0	0	1	1	0	1	1	1	6
D004147	Dioxins	PGM1	1	0	0	1	1	0	1	1	1	6
D004147	Dioxins	RASSF6	1	0	0	1	1	0	1	1	1	6
D004147	Dioxins	HSPA12A	1	0	0	1	1	0	1	1	1	6
D004147	Dioxins	ATP2C2	1	0	0	1	1	0	1	1	1	6
D004958	Estradiol	ATP2C2	1	0	1	1	0	1	1	1	0	6
D004958	Estradiol	HSPA12A	1	0	1	1	0	1	1	1	0	6
D004958	Estradiol	PGM1	1	0	1	1	0	1	1	1	0	6
D004958	Estradiol	NCS1	1	0	1	1	0	1	1	1	0	6
D004958	Estradiol	FOXA3	1	0	1	1	0	1	1	1	0	6
D004958	Estradiol	RASSF6	1	0	1	1	0	1	1	1	0	6
D011441	Propylthiouracil	NCS1	0	0	0	1	1	1	1	1	1	6
D011441	Propylthiouracil	HSPA12A	0	0	0	1	1	1	1	1	1	6
D011441	Propylthiouracil	KIF1C	0	0	0	1	1	1	1	1	1	6
D011441	Propylthiouracil	SH2B2	0	0	0	1	1	1	1	1	1	6
D011441	Propylthiouracil	RASSF6	0	0	0	1	1	1	1	1	1	6
D011441	Propylthiouracil	PGM1	0	0	0	1	1	1	1	1	1	6
D013853	Thioacetamide	HSPA12A	0	0	1	1	0	1	1	1	1	6
D013853	Thioacetamide	NCS1	0	0	1	1	0	1	1	1	1	6
D013853	Thioacetamide	PGM1	0	0	1	1	0	1	1	1	1	6
D013853	Thioacetamide	RASSF6	0	0	1	1	0	1	1	1	1	6
D013853	Thioacetamide	FOXA3	0	0	1	1	0	1	1	1	1	6
D013853	Thioacetamide	SH2B2	0	0	1	1	0	1	1	1	1	6
D016572	Cyclosporine	RASSF6	0	1	1	1	1	0	1	1	0	6
D016572	Cyclosporine	PGM1	0	1	1	1	1	0	1	1	0	6
D016572	Cyclosporine	KIF1C	0	1	1	1	1	0	1	1	0	6
D016572	Cyclosporine	FOXA3	0	1	1	1	1	0	1	1	0	6
D016572	Cyclosporine	HSPA12A	0	1	1	1	1	0	1	1	0	6
D016572	Cyclosporine	FAM43B	0	1	1	1	1	0	1	1	0	6
D019813	1,2-Dimethylhydrazine	NCS1	1	0	0	1	1	1	1	0	1	6
D019813	1,2-Dimethylhydrazine	HSPA12A	1	0	0	1	1	1	1	0	1	6
D019813	1,2-Dimethylhydrazine	KIF1C	1	0	0	1	1	1	1	0	1	6
D019813	1,2-Dimethylhydrazine	ATP2C2	1	0	0	1	1	1	1	0	1	6
D019813	1,2-Dimethylhydrazine	SH2B2	1	0	0	1	1	1	1	0	1	6
D019813	1,2-Dimethylhydrazine	PGM1	1	0	0	1	1	1	1	0	1	6
C000611646	bisphenol F	FOXA3	1	0	1	1	0	0	1	1	0	5
C000611646	bisphenol F	ATP2C2	1	0	1	1	0	0	1	1	0	5
C000611646	bisphenol F	RASSF6	1	0	1	1	0	0	1	1	0	5
C000611646	bisphenol F	HSPA12A	1	0	1	1	0	0	1	1	0	5
C000611646	bisphenol F	PGM1	1	0	1	1	0	0	1	1	0	5
C005445	triphenyl phosphate	KIF1C	1	0	1	0	1	0	1	0	1	5
C005445	triphenyl phosphate	ATP2C2	1	0	1	0	1	0	1	0	1	5
C005445	triphenyl phosphate	FOXA3	1	0	1	0	1	0	1	0	1	5
C005445	triphenyl phosphate	SH2B2	1	0	1	0	1	0	1	0	1	5
C005445	triphenyl phosphate	PGM1	1	0	1	0	1	0	1	0	1	5
C018021	cobaltous chloride	RASSF6	1	0	1	0	1	0	1	1	0	5
C018021	cobaltous chloride	PGM1	1	0	1	0	1	0	1	1	0	5
C018021	cobaltous chloride	KIF1C	1	0	1	0	1	0	1	1	0	5
C018021	cobaltous chloride	FOXA3	1	0	1	0	1	0	1	1	0	5
C018021	cobaltous chloride	ATP2C2	1	0	1	0	1	0	1	1	0	5
C084079	triptonide	FAM43B	1	1	1	0	1	0	0	1	0	5
C084079	triptonide	FOXA3	1	1	1	0	1	0	0	1	0	5
C084079	triptonide	KIF1C	1	1	1	0	1	0	0	1	0	5
C084079	triptonide	ATP2C2	1	1	1	0	1	0	0	1	0	5
C084079	triptonide	RASSF6	1	1	1	0	1	0	0	1	0	5
C098607	JP8 aviation fuel	PGM1	0	0	0	1	1	1	1	1	0	5
C098607	JP8 aviation fuel	KIF1C	0	0	0	1	1	1	1	1	0	5
C098607	JP8 aviation fuel	HSPA12A	0	0	0	1	1	1	1	1	0	5
C098607	JP8 aviation fuel	NCS1	0	0	0	1	1	1	1	1	0	5
C098607	JP8 aviation fuel	RASSF6	0	0	0	1	1	1	1	1	0	5
D000643	Ammonium Chloride	KIF1C	0	0	1	0	1	1	1	0	1	5
D000643	Ammonium Chloride	NCS1	0	0	1	0	1	1	1	0	1	5
D000643	Ammonium Chloride	FOXA3	0	0	1	0	1	1	1	0	1	5
D000643	Ammonium Chloride	SH2B2	0	0	1	0	1	1	1	0	1	5
D000643	Ammonium Chloride	PGM1	0	0	1	0	1	1	1	0	1	5
D001280	Atrazine	FOXA3	1	1	1	1	0	0	1	0	0	5
D001280	Atrazine	PGM1	1	1	1	1	0	0	1	0	0	5
D001280	Atrazine	HSPA12A	1	1	1	1	0	0	1	0	0	5
D001280	Atrazine	FAM43B	1	1	1	1	0	0	1	0	0	5
D001280	Atrazine	ATP2C2	1	1	1	1	0	0	1	0	0	5
D004041	Dietary Fats	SH2B2	0	0	1	1	1	1	0	0	1	5
D004041	Dietary Fats	NCS1	0	0	1	1	1	1	0	0	1	5
D004041	Dietary Fats	HSPA12A	0	0	1	1	1	1	0	0	1	5
D004041	Dietary Fats	FOXA3	0	0	1	1	1	1	0	0	1	5
D004041	Dietary Fats	KIF1C	0	0	1	1	1	1	0	0	1	5
D005839	Gentamicins	SH2B2	1	1	0	0	0	1	1	0	1	5
D005839	Gentamicins	ATP2C2	1	1	0	0	0	1	1	0	1	5
D005839	Gentamicins	FAM43B	1	1	0	0	0	1	1	0	1	5
D005839	Gentamicins	NCS1	1	1	0	0	0	1	1	0	1	5
D005839	Gentamicins	PGM1	1	1	0	0	0	1	1	0	1	5
D010126	Ozone	PGM1	0	0	0	1	1	1	1	0	1	5
D010126	Ozone	SH2B2	0	0	0	1	1	1	1	0	1	5
D010126	Ozone	HSPA12A	0	0	0	1	1	1	1	0	1	5
D010126	Ozone	NCS1	0	0	0	1	1	1	1	0	1	5
D010126	Ozone	KIF1C	0	0	0	1	1	1	1	0	1	5
D014212	Tretinoin	FAM43B	1	1	0	1	0	1	1	0	0	5
D014212	Tretinoin	NCS1	1	1	0	1	0	1	1	0	0	5
D014212	Tretinoin	HSPA12A	1	1	0	1	0	1	1	0	0	5
D014212	Tretinoin	ATP2C2	1	1	0	1	0	1	1	0	0	5
D014212	Tretinoin	PGM1	1	1	0	1	0	1	1	0	0	5
D014241	Trichloroethylene	ATP2C2	1	0	1	1	1	0	0	1	0	5
D014241	Trichloroethylene	RASSF6	1	0	1	1	1	0	0	1	0	5
D014241	Trichloroethylene	KIF1C	1	0	1	1	1	0	0	1	0	5
D014241	Trichloroethylene	FOXA3	1	0	1	1	1	0	0	1	0	5
D014241	Trichloroethylene	HSPA12A	1	0	1	1	1	0	0	1	0	5
C000607068	FR900359	PGM1	0	0	0	1	1	0	1	0	1	4
C000607068	FR900359	KIF1C	0	0	0	1	1	0	1	0	1	4
C000607068	FR900359	SH2B2	0	0	0	1	1	0	1	0	1	4
C000607068	FR900359	HSPA12A	0	0	0	1	1	0	1	0	1	4
C009495	titanium dioxide	KIF1C	1	0	1	0	1	0	1	0	0	4
C009495	titanium dioxide	FOXA3	1	0	1	0	1	0	1	0	0	4
C009495	titanium dioxide	PGM1	1	0	1	0	1	0	1	0	0	4
C009495	titanium dioxide	ATP2C2	1	0	1	0	1	0	1	0	0	4
C012589	trichostatin A	RASSF6	1	0	0	1	0	0	1	1	0	4
C012589	trichostatin A	ATP2C2	1	0	0	1	0	0	1	1	0	4
C012589	trichostatin A	HSPA12A	1	0	0	1	0	0	1	1	0	4
C012589	trichostatin A	PGM1	1	0	0	1	0	0	1	1	0	4
C016805	tris(1,3-dichloro-2-propyl)phosphate	HSPA12A	0	1	1	1	0	0	1	0	0	4
C016805	tris(1,3-dichloro-2-propyl)phosphate	PGM1	0	1	1	1	0	0	1	0	0	4
C016805	tris(1,3-dichloro-2-propyl)phosphate	FAM43B	0	1	1	1	0	0	1	0	0	4
C016805	tris(1,3-dichloro-2-propyl)phosphate	FOXA3	0	1	1	1	0	0	1	0	0	4
C023036	perfluorooctanoic acid	HSPA12A	0	0	1	1	0	0	1	1	0	4
C023036	perfluorooctanoic acid	RASSF6	0	0	1	1	0	0	1	1	0	4
C023036	perfluorooctanoic acid	PGM1	0	0	1	1	0	0	1	1	0	4
C023036	perfluorooctanoic acid	FOXA3	0	0	1	1	0	0	1	1	0	4
C118739	entinostat	FAM43B	1	1	0	1	0	0	1	0	0	4
C118739	entinostat	PGM1	1	1	0	1	0	0	1	0	0	4
C118739	entinostat	HSPA12A	1	1	0	1	0	0	1	0	0	4
C118739	entinostat	ATP2C2	1	1	0	1	0	0	1	0	0	4
C459179	4-(5-benzo(1,3)dioxol-5-yl-4-pyridin-2-yl-1H-imidazol-2-yl)benzamide	PGM1	1	0	0	1	0	0	1	1	0	4
C459179	4-(5-benzo(1,3)dioxol-5-yl-4-pyridin-2-yl-1H-imidazol-2-yl)benzamide	HSPA12A	1	0	0	1	0	0	1	1	0	4
C459179	4-(5-benzo(1,3)dioxol-5-yl-4-pyridin-2-yl-1H-imidazol-2-yl)benzamide	ATP2C2	1	0	0	1	0	0	1	1	0	4
C459179	4-(5-benzo(1,3)dioxol-5-yl-4-pyridin-2-yl-1H-imidazol-2-yl)benzamide	RASSF6	1	0	0	1	0	0	1	1	0	4
C516138	dorsomorphin	ATP2C2	1	0	0	1	0	0	1	1	0	4
C516138	dorsomorphin	PGM1	1	0	0	1	0	0	1	1	0	4
C516138	dorsomorphin	HSPA12A	1	0	0	1	0	0	1	1	0	4
C516138	dorsomorphin	RASSF6	1	0	0	1	0	0	1	1	0	4
C543008	bisphenol S	PGM1	1	0	0	1	0	0	1	1	0	4
C543008	bisphenol S	HSPA12A	1	0	0	1	0	0	1	1	0	4
C543008	bisphenol S	RASSF6	1	0	0	1	0	0	1	1	0	4
C543008	bisphenol S	ATP2C2	1	0	0	1	0	0	1	1	0	4
D000431	Ethanol	NCS1	0	0	0	1	1	1	1	0	0	4
D000431	Ethanol	HSPA12A	0	0	0	1	1	1	1	0	0	4
D000431	Ethanol	PGM1	0	0	0	1	1	1	1	0	0	4
D000431	Ethanol	KIF1C	0	0	0	1	1	1	1	0	0	4
D002104	Cadmium	SH2B2	1	0	0	1	1	0	0	0	1	4
D002104	Cadmium	HSPA12A	1	0	0	1	1	0	0	0	1	4
D002104	Cadmium	KIF1C	1	0	0	1	1	0	0	0	1	4
D002104	Cadmium	ATP2C2	1	0	0	1	1	0	0	0	1	4
D002945	Cisplatin	NCS1	0	1	1	1	0	1	0	0	0	4
D002945	Cisplatin	HSPA12A	0	1	1	1	0	1	0	0	0	4
D002945	Cisplatin	FOXA3	0	1	1	1	0	1	0	0	0	4
D002945	Cisplatin	FAM43B	0	1	1	1	0	1	0	0	0	4
D004051	Diethylhexyl Phthalate	FOXA3	0	1	1	1	0	1	0	0	0	4
D004051	Diethylhexyl Phthalate	FAM43B	0	1	1	1	0	1	0	0	0	4
D004051	Diethylhexyl Phthalate	HSPA12A	0	1	1	1	0	1	0	0	0	4
D004051	Diethylhexyl Phthalate	NCS1	0	1	1	1	0	1	0	0	0	4
D004997	Ethinyl Estradiol	PGM1	1	0	1	0	0	1	1	0	0	4
D004997	Ethinyl Estradiol	FOXA3	1	0	1	0	0	1	1	0	0	4
D004997	Ethinyl Estradiol	ATP2C2	1	0	1	0	0	1	1	0	0	4
D004997	Ethinyl Estradiol	NCS1	1	0	1	0	0	1	1	0	0	4
D005492	Folic Acid	ATP2C2	1	0	0	1	1	0	1	0	0	4
D005492	Folic Acid	PGM1	1	0	0	1	1	0	1	0	0	4
D005492	Folic Acid	HSPA12A	1	0	0	1	1	0	1	0	0	4
D005492	Folic Acid	KIF1C	1	0	0	1	1	0	1	0	0	4
D012906	Smoke	NCS1	0	0	0	1	1	1	0	0	1	4
D012906	Smoke	SH2B2	0	0	0	1	1	1	0	0	1	4
D012906	Smoke	HSPA12A	0	0	0	1	1	1	0	0	1	4
D012906	Smoke	KIF1C	0	0	0	1	1	1	0	0	1	4
D017313	Fenretinide	PGM1	0	0	0	1	0	0	1	1	1	4
D017313	Fenretinide	HSPA12A	0	0	0	1	0	0	1	1	1	4
D017313	Fenretinide	SH2B2	0	0	0	1	0	0	1	1	1	4
D017313	Fenretinide	RASSF6	0	0	0	1	0	0	1	1	1	4
D019256	Cadmium Chloride	HSPA12A	0	0	0	1	1	1	1	0	0	4
D019256	Cadmium Chloride	KIF1C	0	0	0	1	1	1	1	0	0	4
D019256	Cadmium Chloride	NCS1	0	0	0	1	1	1	1	0	0	4
D019256	Cadmium Chloride	PGM1	0	0	0	1	1	1	1	0	0	4
D037742	Nanotubes, Carbon	FOXA3	0	0	1	0	1	0	1	0	1	4
D037742	Nanotubes, Carbon	PGM1	0	0	1	0	1	0	1	0	1	4
D037742	Nanotubes, Carbon	KIF1C	0	0	1	0	1	0	1	0	1	4
D037742	Nanotubes, Carbon	SH2B2	0	0	1	0	1	0	1	0	1	4
D052638	Particulate Matter	SH2B2	1	0	1	0	0	0	0	1	1	4
D052638	Particulate Matter	ATP2C2	1	0	1	0	0	0	0	1	1	4
D052638	Particulate Matter	FOXA3	1	0	1	0	0	0	0	1	1	4
D052638	Particulate Matter	RASSF6	1	0	1	0	0	0	0	1	1	4
C004925	methylmercuric chloride	NCS1	0	0	0	0	1	1	1	0	0	3
C004925	methylmercuric chloride	KIF1C	0	0	0	0	1	1	1	0	0	3
C004925	methylmercuric chloride	PGM1	0	0	0	0	1	1	1	0	0	3
C014211	2,3,7,8-tetrachlorodibenzofuran	RASSF6	0	1	0	0	0	0	0	1	1	3
C014211	2,3,7,8-tetrachlorodibenzofuran	SH2B2	0	1	0	0	0	0	0	1	1	3
C014211	2,3,7,8-tetrachlorodibenzofuran	FAM43B	0	1	0	0	0	0	0	1	1	3
C015001	arsenite	KIF1C	0	0	1	1	1	0	0	0	0	3
C015001	arsenite	HSPA12A	0	0	1	1	1	0	0	0	0	3
C015001	arsenite	FOXA3	0	0	1	1	1	0	0	0	0	3
C025643	vinclozolin	ATP2C2	1	0	0	0	0	1	1	0	0	3
C025643	vinclozolin	NCS1	1	0	0	0	0	1	1	0	0	3
C025643	vinclozolin	PGM1	1	0	0	0	0	1	1	0	0	3
C029753	aflatoxin B2	HSPA12A	1	0	0	1	0	0	0	0	1	3
C029753	aflatoxin B2	SH2B2	1	0	0	1	0	0	0	0	1	3
C029753	aflatoxin B2	ATP2C2	1	0	0	1	0	0	0	0	1	3
C076994	perfluorooctane sulfonic acid	KIF1C	0	0	1	0	1	0	1	0	0	3
C076994	perfluorooctane sulfonic acid	PGM1	0	0	1	0	1	0	1	0	0	3
C076994	perfluorooctane sulfonic acid	FOXA3	0	0	1	0	1	0	1	0	0	3
C547126	AZM551248	NCS1	1	0	0	0	1	1	0	0	0	3
C547126	AZM551248	KIF1C	1	0	0	0	1	1	0	0	0	3
C547126	AZM551248	ATP2C2	1	0	0	0	1	1	0	0	0	3
D000077209	Decitabine	NCS1	0	1	0	1	0	1	0	0	0	3
D000077209	Decitabine	FAM43B	0	1	0	1	0	1	0	0	0	3
D000077209	Decitabine	HSPA12A	0	1	0	1	0	1	0	0	0	3
D000077210	Sunitinib	SH2B2	0	1	0	0	0	1	0	0	1	3
D000077210	Sunitinib	FAM43B	0	1	0	0	0	1	0	0	1	3
D000077210	Sunitinib	NCS1	0	1	0	0	0	1	0	0	1	3
D000077767	Panobinostat	ATP2C2	1	0	0	0	0	0	1	1	0	3
D000077767	Panobinostat	PGM1	1	0	0	0	0	0	1	1	0	3
D000077767	Panobinostat	RASSF6	1	0	0	0	0	0	1	1	0	3
D001151	Arsenic	RASSF6	0	0	0	1	0	0	0	1	1	3
D001151	Arsenic	SH2B2	0	0	0	1	0	0	0	1	1	3
D001151	Arsenic	HSPA12A	0	0	0	1	0	0	0	1	1	3
D001335	Vehicle Emissions	RASSF6	0	0	0	0	1	0	1	1	0	3
D001335	Vehicle Emissions	KIF1C	0	0	0	0	1	0	1	1	0	3
D001335	Vehicle Emissions	PGM1	0	0	0	0	1	0	1	1	0	3
D001397	Azoxymethane	PGM1	1	0	1	0	0	0	1	0	0	3
D001397	Azoxymethane	FOXA3	1	0	1	0	0	0	1	0	0	3
D001397	Azoxymethane	ATP2C2	1	0	1	0	0	0	1	0	0	3
D002251	Carbon Tetrachloride	RASSF6	0	0	1	0	0	0	1	1	0	3
D002251	Carbon Tetrachloride	FOXA3	0	0	1	0	0	0	1	1	0	3
D002251	Carbon Tetrachloride	PGM1	0	0	1	0	0	0	1	1	0	3
D002482	Cellulose	FOXA3	0	0	1	0	1	0	1	0	0	3
D002482	Cellulose	PGM1	0	0	1	0	1	0	1	0	0	3
D002482	Cellulose	KIF1C	0	0	1	0	1	0	1	0	0	3
D003907	Dexamethasone	FAM43B	0	1	0	1	0	0	1	0	0	3
D003907	Dexamethasone	HSPA12A	0	1	0	1	0	0	1	0	0	3
D003907	Dexamethasone	PGM1	0	1	0	1	0	0	1	0	0	3
D003993	Dibutyl Phthalate	NCS1	0	0	0	1	0	1	1	0	0	3
D003993	Dibutyl Phthalate	HSPA12A	0	0	0	1	0	1	1	0	0	3
D003993	Dibutyl Phthalate	PGM1	0	0	0	1	0	1	1	0	0	3
D004317	Doxorubicin	NCS1	0	0	0	1	0	1	1	0	0	3
D004317	Doxorubicin	HSPA12A	0	0	0	1	0	1	1	0	0	3
D004317	Doxorubicin	PGM1	0	0	0	1	0	1	1	0	0	3
D004390	Chlorpyrifos	SH2B2	0	0	0	1	1	0	0	0	1	3
D004390	Chlorpyrifos	HSPA12A	0	0	0	1	1	0	0	0	1	3
D004390	Chlorpyrifos	KIF1C	0	0	0	1	1	0	0	0	1	3
D005485	Flutamide	FOXA3	0	0	1	0	1	0	0	1	0	3
D005485	Flutamide	KIF1C	0	0	1	0	1	0	0	1	0	3
D005485	Flutamide	RASSF6	0	0	1	0	1	0	0	1	0	3
D007559	Ivermectin	NCS1	0	0	0	1	0	1	1	0	0	3
D007559	Ivermectin	PGM1	0	0	0	1	0	1	1	0	0	3
D007559	Ivermectin	HSPA12A	0	0	0	1	0	1	1	0	0	3
D007854	Lead	FAM43B	0	1	0	0	0	1	1	0	0	3
D007854	Lead	NCS1	0	1	0	0	0	1	1	0	0	3
D007854	Lead	PGM1	0	1	0	0	0	1	1	0	0	3
D009534	Niclosamide	FOXA3	0	1	1	0	0	0	0	0	1	3
D009534	Niclosamide	SH2B2	0	1	1	0	0	0	0	0	1	3
D009534	Niclosamide	FAM43B	0	1	1	0	0	0	0	0	1	3
D010269	Paraquat	HSPA12A	0	0	0	1	0	1	0	0	1	3
D010269	Paraquat	SH2B2	0	0	0	1	0	1	0	0	1	3
D010269	Paraquat	NCS1	0	0	0	1	0	1	0	0	1	3
D011374	Progesterone	ATP2C2	1	1	0	0	0	0	1	0	0	3
D011374	Progesterone	FAM43B	1	1	0	0	0	0	1	0	0	3
D011374	Progesterone	PGM1	1	1	0	0	0	0	1	0	0	3
D011794	Quercetin	HSPA12A	0	0	1	1	0	0	1	0	0	3
D011794	Quercetin	PGM1	0	0	1	1	0	0	1	0	0	3
D011794	Quercetin	FOXA3	0	0	1	1	0	0	1	0	0	3
D012402	Rotenone	FAM43B	0	1	0	1	0	0	1	0	0	3
D012402	Rotenone	HSPA12A	0	1	0	1	0	0	1	0	0	3
D012402	Rotenone	PGM1	0	1	0	1	0	0	1	0	0	3
D012822	Silicon Dioxide	FOXA3	1	0	1	1	0	0	0	0	0	3
D012822	Silicon Dioxide	HSPA12A	1	0	1	1	0	0	0	0	0	3
D012822	Silicon Dioxide	ATP2C2	1	0	1	1	0	0	0	0	0	3
D013629	Tamoxifen	SH2B2	0	0	1	0	0	0	1	0	1	3
D013629	Tamoxifen	FOXA3	0	0	1	0	0	0	1	0	1	3
D013629	Tamoxifen	PGM1	0	0	1	0	0	0	1	0	1	3
D013893	Thiram	PGM1	0	0	0	0	1	0	1	0	1	3
D013893	Thiram	SH2B2	0	0	0	0	1	0	1	0	1	3
D013893	Thiram	KIF1C	0	0	0	0	1	0	1	0	1	3
D014520	Urethane	PGM1	0	1	0	0	0	1	1	0	0	3
D014520	Urethane	FAM43B	0	1	0	0	0	1	1	0	0	3
D014520	Urethane	NCS1	0	1	0	0	0	1	1	0	0	3
D015029	Zeranol	PGM1	0	0	0	1	0	0	1	1	0	3
D015029	Zeranol	RASSF6	0	0	0	1	0	0	1	1	0	3
D015029	Zeranol	HSPA12A	0	0	0	1	0	0	1	1	0	3
D016264	Dextran Sulfate	ATP2C2	1	0	1	0	0	0	1	0	0	3
D016264	Dextran Sulfate	PGM1	1	0	1	0	0	0	1	0	0	3
D016264	Dextran Sulfate	FOXA3	1	0	1	0	0	0	1	0	0	3
D019344	Lactic Acid	PGM1	1	0	0	0	0	1	1	0	0	3
D019344	Lactic Acid	NCS1	1	0	0	0	0	1	1	0	0	3
D019344	Lactic Acid	ATP2C2	1	0	0	0	0	1	1	0	0	3
D019833	Genistein	RASSF6	0	0	1	1	0	0	0	1	0	3
D019833	Genistein	FOXA3	0	0	1	1	0	0	0	1	0	3
D019833	Genistein	HSPA12A	0	0	1	1	0	0	0	1	0	3
D020106	Acrylamide	FAM43B	0	1	0	0	1	0	1	0	0	3
D020106	Acrylamide	KIF1C	0	1	0	0	1	0	1	0	0	3
D020106	Acrylamide	PGM1	0	1	0	0	1	0	1	0	0	3
C005223	methyleugenol	RASSF6	0	0	1	0	0	0	0	1	0	2
C005223	methyleugenol	FOXA3	0	0	1	0	0	0	0	1	0	2
C006253	pirinixic acid	FOXA3	0	0	1	1	0	0	0	0	0	2
C006253	pirinixic acid	HSPA12A	0	0	1	1	0	0	0	0	0	2
C007379	diethyl phthalate	NCS1	0	0	0	1	0	1	0	0	0	2
C007379	diethyl phthalate	HSPA12A	0	0	0	1	0	1	0	0	0	2
C008261	lead acetate	KIF1C	0	0	0	0	1	1	0	0	0	2
C008261	lead acetate	NCS1	0	0	0	0	1	1	0	0	0	2
C009407	2,5,2',5'-tetrachlorobiphenyl	FAM43B	0	1	1	0	0	0	0	0	0	2
C009407	2,5,2',5'-tetrachlorobiphenyl	FOXA3	0	1	1	0	0	0	0	0	0	2
C009505	4,4'-diaminodiphenylmethane	RASSF6	0	0	0	1	0	0	0	1	0	2
C009505	4,4'-diaminodiphenylmethane	HSPA12A	0	0	0	1	0	0	0	1	0	2
C011559	tributyltin	SH2B2	0	0	0	0	0	0	0	1	1	2
C011559	tributyltin	RASSF6	0	0	0	0	0	0	0	1	1	2
C012125	diisononyl phthalate	HSPA12A	0	0	0	1	0	1	0	0	0	2
C012125	diisononyl phthalate	NCS1	0	0	0	1	0	1	0	0	0	2
C015358	methylparaben	NCS1	0	0	0	0	1	1	0	0	0	2
C015358	methylparaben	KIF1C	0	0	0	0	1	1	0	0	0	2
C016030	pantogab	RASSF6	0	0	1	0	0	0	0	1	0	2
C016030	pantogab	FOXA3	0	0	1	0	0	0	0	1	0	2
C023035	3,4,5,3',4'-pentachlorobiphenyl	SH2B2	0	0	1	0	0	0	0	0	1	2
C023035	3,4,5,3',4'-pentachlorobiphenyl	FOXA3	0	0	1	0	0	0	0	0	1	2
C025605	diisobutyl phthalate	NCS1	0	0	0	1	0	1	0	0	0	2
C025605	diisobutyl phthalate	HSPA12A	0	0	0	1	0	1	0	0	0	2
C026487	benzo(e)pyrene	HSPA12A	0	0	0	1	0	1	0	0	0	2
C026487	benzo(e)pyrene	NCS1	0	0	0	1	0	1	0	0	0	2
C027561	butylbenzyl phthalate	HSPA12A	0	0	0	1	0	1	0	0	0	2
C027561	butylbenzyl phthalate	NCS1	0	0	0	1	0	1	0	0	0	2
C028451	3,4,3',4'-tetrachlorobiphenyl	FOXA3	0	0	1	0	0	0	1	0	0	2
C028451	3,4,3',4'-tetrachlorobiphenyl	PGM1	0	0	1	0	0	0	1	0	0	2
C028474	1,4-bis(2-(3,5-dichloropyridyloxy))benzene	FOXA3	0	0	1	0	0	0	1	0	0	2
C028474	1,4-bis(2-(3,5-dichloropyridyloxy))benzene	PGM1	0	0	1	0	0	0	1	0	0	2
C029892	cupric chloride	KIF1C	0	0	0	0	1	1	0	0	0	2
C029892	cupric chloride	NCS1	0	0	0	0	1	1	0	0	0	2
C029938	nickel sulfate	PGM1	0	0	0	1	0	0	1	0	0	2
C029938	nickel sulfate	HSPA12A	0	0	0	1	0	0	1	0	0	2
C030686	acetamide	SH2B2	0	0	1	0	0	0	0	0	1	2
C030686	acetamide	FOXA3	0	0	1	0	0	0	0	0	1	2
C039281	furan	SH2B2	0	0	1	0	0	0	0	0	1	2
C039281	furan	FOXA3	0	0	1	0	0	0	0	0	1	2
C057862	cyanoginosin LR	NCS1	0	0	0	1	0	1	0	0	0	2
C057862	cyanoginosin LR	HSPA12A	0	0	0	1	0	1	0	0	0	2
C061133	tamibarotene	SH2B2	0	0	0	0	0	0	0	1	1	2
C061133	tamibarotene	RASSF6	0	0	0	0	0	0	0	1	1	2
C089796	hexabromocyclododecane	HSPA12A	0	0	0	1	0	1	0	0	0	2
C089796	hexabromocyclododecane	NCS1	0	0	0	1	0	1	0	0	0	2
C092451	CGP 52608	PGM1	0	0	0	0	0	0	1	1	0	2
C092451	CGP 52608	RASSF6	0	0	0	0	0	0	1	1	0	2
C111118	2',3,3',4',5-pentachloro-4-hydroxybiphenyl	SH2B2	0	0	0	0	0	0	1	0	1	2
C111118	2',3,3',4',5-pentachloro-4-hydroxybiphenyl	PGM1	0	0	0	0	0	0	1	0	1	2
C471071	perfluorohexanesulfonic acid	FOXA3	0	0	1	0	1	0	0	0	0	2
C471071	perfluorohexanesulfonic acid	KIF1C	0	0	1	0	1	0	0	0	0	2
C482205	nutlin 3	RASSF6	0	1	0	0	0	0	0	1	0	2
C482205	nutlin 3	FAM43B	0	1	0	0	0	0	0	1	0	2
C511621	2-methyl-2H-pyrazole-3-carboxylic acid (2-methyl-4-o-tolylazophenyl)amide	PGM1	0	1	0	0	0	0	1	0	0	2
C511621	2-methyl-2H-pyrazole-3-carboxylic acid (2-methyl-4-o-tolylazophenyl)amide	FAM43B	0	1	0	0	0	0	1	0	0	2
C523799	MRK 003	HSPA12A	1	0	0	1	0	0	0	0	0	2
C523799	MRK 003	ATP2C2	1	0	0	1	0	0	0	0	0	2
C544151	jinfukang	HSPA12A	0	0	1	1	0	0	0	0	0	2
C544151	jinfukang	FOXA3	0	0	1	1	0	0	0	0	0	2
C561695	(+)-JQ1 compound	HSPA12A	0	0	0	1	0	1	0	0	0	2
C561695	(+)-JQ1 compound	NCS1	0	0	0	1	0	1	0	0	0	2
C583074	4,4'-hexafluorisopropylidene diphenol	HSPA12A	0	0	0	1	0	0	1	0	0	2
C583074	4,4'-hexafluorisopropylidene diphenol	PGM1	0	0	0	1	0	0	1	0	0	2
D000073878	Palm Oil	KIF1C	0	0	0	0	1	0	0	0	1	2
D000073878	Palm Oil	SH2B2	0	0	0	0	1	0	0	0	1	2
D000077150	Oxaliplatin	RASSF6	0	0	0	0	0	0	0	1	1	2
D000077150	Oxaliplatin	SH2B2	0	0	0	0	0	0	0	1	1	2
D000077185	Resveratrol	HSPA12A	0	0	1	1	0	0	0	0	0	2
D000077185	Resveratrol	FOXA3	0	0	1	1	0	0	0	0	0	2
D000077204	Temozolomide	NCS1	0	1	0	0	0	1	0	0	0	2
D000077204	Temozolomide	FAM43B	0	1	0	0	0	1	0	0	0	2
D000077267	Fulvestrant	ATP2C2	1	0	0	1	0	0	0	0	0	2
D000077267	Fulvestrant	HSPA12A	1	0	0	1	0	0	0	0	0	2
D000077339	Leflunomide	HSPA12A	0	1	0	1	0	0	0	0	0	2
D000077339	Leflunomide	FAM43B	0	1	0	1	0	0	0	0	0	2
D001205	Ascorbic Acid	PGM1	0	0	0	0	1	0	1	0	0	2
D001205	Ascorbic Acid	KIF1C	0	0	0	0	1	0	1	0	0	2
D002794	Choline	KIF1C	0	0	0	1	1	0	0	0	0	2
D002794	Choline	HSPA12A	0	0	0	1	1	0	0	0	0	2
D002994	Clofibrate	NCS1	0	0	1	0	0	1	0	0	0	2
D002994	Clofibrate	FOXA3	0	0	1	0	0	1	0	0	0	2
D003300	Copper	FOXA3	0	0	1	0	0	0	0	1	0	2
D003300	Copper	RASSF6	0	0	1	0	0	0	0	1	0	2
D003609	Dactinomycin	RASSF6	0	1	0	0	0	0	0	1	0	2
D003609	Dactinomycin	FAM43B	0	1	0	0	0	0	0	1	0	2
D003633	Dichlorodiphenyl Dichloroethylene	KIF1C	0	0	0	0	1	1	0	0	0	2
D003633	Dichlorodiphenyl Dichloroethylene	NCS1	0	0	0	0	1	1	0	0	0	2
D004726	Endosulfan	SH2B2	0	0	0	0	1	0	0	0	1	2
D004726	Endosulfan	KIF1C	0	0	0	0	1	0	0	0	1	2
D005419	Flavonoids	KIF1C	1	0	0	0	1	0	0	0	0	2
D005419	Flavonoids	ATP2C2	1	0	0	0	1	0	0	0	0	2
D005557	Formaldehyde	PGM1	1	0	0	0	0	0	1	0	0	2
D005557	Formaldehyde	ATP2C2	1	0	0	0	0	0	1	0	0	2
D005897	Glafenine	FOXA3	0	0	1	0	0	0	0	1	0	2
D005897	Glafenine	RASSF6	0	0	1	0	0	0	0	1	0	2
D005947	Glucose	FOXA3	0	0	1	1	0	0	0	0	0	2
D005947	Glucose	HSPA12A	0	0	1	1	0	0	0	0	0	2
D007444	Inulin	PGM1	0	0	1	0	0	0	1	0	0	2
D007444	Inulin	FOXA3	0	0	1	0	0	0	1	0	0	2
D008627	Mercuric Chloride	PGM1	0	0	0	1	0	0	1	0	0	2
D008627	Mercuric Chloride	HSPA12A	0	0	0	1	0	0	1	0	0	2
D008694	Methamphetamine	HSPA12A	0	0	0	1	0	0	1	0	0	2
D008694	Methamphetamine	PGM1	0	0	0	1	0	0	1	0	0	2
D008701	Methapyrilene	HSPA12A	0	0	0	1	0	1	0	0	0	2
D008701	Methapyrilene	NCS1	0	0	0	1	0	1	0	0	0	2
D008715	Methionine	HSPA12A	0	0	0	1	1	0	0	0	0	2
D008715	Methionine	KIF1C	0	0	0	1	1	0	0	0	0	2
D008731	Methoxychlor	PGM1	0	0	0	1	0	0	1	0	0	2
D008731	Methoxychlor	HSPA12A	0	0	0	1	0	0	1	0	0	2
D008741	Methyl Methanesulfonate	PGM1	0	0	1	0	0	0	1	0	0	2
D008741	Methyl Methanesulfonate	FOXA3	0	0	1	0	0	0	1	0	0	2
D010100	Oxygen	PGM1	0	0	0	0	0	0	1	0	1	2
D010100	Oxygen	SH2B2	0	0	0	0	0	0	1	0	1	2
D010416	Pentachlorophenol	RASSF6	0	0	0	0	0	0	1	1	0	2
D010416	Pentachlorophenol	PGM1	0	0	0	0	0	0	1	1	0	2
D010634	Phenobarbital	PGM1	0	0	1	0	0	0	1	0	0	2
D010634	Phenobarbital	FOXA3	0	0	1	0	0	0	1	0	0	2
D011192	Potassium Dichromate	HSPA12A	0	0	0	1	0	0	0	1	0	2
D011192	Potassium Dichromate	RASSF6	0	0	0	1	0	0	0	1	0	2
D012643	Selenium	PGM1	0	0	0	0	1	0	1	0	0	2
D012643	Selenium	KIF1C	0	0	0	0	1	0	1	0	0	2
D013605	T-2 Toxin	HSPA12A	0	0	0	1	0	1	0	0	0	2
D013605	T-2 Toxin	NCS1	0	0	0	1	0	1	0	0	0	2
D014260	Triclosan	FOXA3	0	0	1	0	0	0	1	0	0	2
D014260	Triclosan	PGM1	0	0	1	0	0	0	1	0	0	2
D015123	7,8-Dihydro-7,8-dihydroxybenzo(a)pyrene 9,10-oxide	NCS1	0	0	0	1	0	1	0	0	0	2
D015123	7,8-Dihydro-7,8-dihydroxybenzo(a)pyrene 9,10-oxide	HSPA12A	0	0	0	1	0	1	0	0	0	2
D015759	Ionomycin	SH2B2	0	0	0	0	0	1	0	0	1	2
D015759	Ionomycin	NCS1	0	0	0	0	0	1	0	0	1	2
D019327	Copper Sulfate	FOXA3	0	0	1	0	0	1	0	0	0	2
D019327	Copper Sulfate	NCS1	0	0	1	0	0	1	0	0	0	2
D019772	Topotecan	RASSF6	0	0	0	0	0	0	0	1	1	2
D019772	Topotecan	SH2B2	0	0	0	0	0	0	0	1	1	2
C000228	aristolochic acid I	ATP2C2	1	0	0	0	0	0	0	0	0	1
C000723544	LPM4870108	FOXA3	0	0	1	0	0	0	0	0	0	1
C000785	securinine	KIF1C	0	0	0	0	1	0	0	0	0	1
C002741	N-nitrosomorpholine	PGM1	0	0	0	0	0	0	1	0	0	1
C003747	urushiol	SH2B2	0	0	0	0	0	0	0	0	1	1
C005219	methyl cellosolve	PGM1	0	0	0	0	0	0	1	0	0	1
C005556	propionaldehyde	FAM43B	0	1	0	0	0	0	0	0	0	1
C005828	methidathion	PGM1	0	0	0	0	0	0	1	0	0	1
C006068	propylparaben	NCS1	0	0	0	0	0	1	0	0	0	1
C006703	benzo(b)fluoranthene	FOXA3	0	0	1	0	0	0	0	0	0	1
C007262	deoxynivalenol	SH2B2	0	0	0	0	0	0	0	0	1	1
C007738	fluoranthene	NCS1	0	0	0	0	0	1	0	0	0	1
C007870	glycidyl methacrylate	NCS1	0	0	0	0	0	1	0	0	0	1
C009277	sodium arsenate	NCS1	0	0	0	0	0	1	0	0	0	1
C009618	O,O-diethyl O-3,5,6-trichloro-2-pyridyl phosphate	SH2B2	0	0	0	0	0	0	0	0	1	1
C009828	2,4,5,2',5'-pentachlorobiphenyl	FAM43B	0	1	0	0	0	0	0	0	0	1
C011512	alpha-naphthoflavone	PGM1	0	0	0	0	0	0	1	0	0	1
C012568	terbufos	PGM1	0	0	0	0	0	0	1	0	0	1
C013320	tris(2-butoxyethyl) phosphate	FAM43B	0	1	0	0	0	0	0	0	0	1
C013418	bromfenacoum	PGM1	0	0	0	0	0	0	1	0	0	1
C014024	2,4,5,2',4',5'-hexachlorobiphenyl	FAM43B	0	1	0	0	0	0	0	0	0	1
C015559	trimellitic anhydride	RASSF6	0	0	0	0	0	0	0	1	0	1
C015586	propiverine	PGM1	0	0	0	0	0	0	1	0	0	1
C016104	sodium bichromate	FOXA3	0	0	1	0	0	0	0	0	0	1
C016151	tinuvin	SH2B2	0	0	0	0	0	0	0	0	1	1
C016403	2,4-dinitrotoluene	FOXA3	0	0	1	0	0	0	0	0	0	1
C016517	indole-3-carbinol	KIF1C	0	0	0	0	1	0	0	0	0	1
C016599	mono-(2-ethylhexyl)phthalate	FAM43B	0	1	0	0	0	0	0	0	0	1
C016766	sulforaphane	FOXA3	0	0	1	0	0	0	0	0	0	1
C016837	zinc chloride	PGM1	0	0	0	0	0	0	1	0	0	1
C018475	butyraldehyde	FAM43B	0	1	0	0	0	0	0	0	0	1
C018584	linalool	PGM1	0	0	0	0	0	0	1	0	0	1
C020738	9,10-dihydro-9,10-dihydroxybenzo(a)pyrene	HSPA12A	0	0	0	1	0	0	0	0	0	1
C022838	nickel chloride	PGM1	0	0	0	0	0	0	1	0	0	1
C023514	2,6-dinitrotoluene	NCS1	0	0	0	0	0	1	0	0	0	1
C027373	potassium chromate(VI)	HSPA12A	0	0	0	1	0	0	0	0	0	1
C029310	lard	FOXA3	0	0	1	0	0	0	0	0	0	1
C029341	oxophenylarsine	NCS1	0	0	0	0	0	1	0	0	0	1
C029790	2,2',3',4,4',5-hexachlorobiphenyl	FAM43B	0	1	0	0	0	0	0	0	0	1
C030123	coumarin	PGM1	0	0	0	0	0	0	1	0	0	1
C031280	pyrazole	PGM1	0	0	0	0	0	0	1	0	0	1
C031763	1,3-butadiene	NCS1	0	0	0	0	0	1	0	0	0	1
C031927	hydroquinone	ATP2C2	1	0	0	0	0	0	0	0	0	1
C032642	4-aminophenylarsenoxide	PGM1	0	0	0	0	0	0	1	0	0	1
C036042	dicyclohexyl phthalate	PGM1	0	0	0	0	0	0	1	0	0	1
C037123	cadmium sulfate	RASSF6	0	0	0	0	0	0	0	1	0	1
C037178	phosphatidylinositol 4-phosphate	NCS1	0	0	0	0	0	1	0	0	0	1
C039961	S-(1,2-dichlorovinyl)cysteine	RASSF6	0	0	0	0	0	0	0	1	0	1
C041711	St. Thomas' Hospital cardioplegic solution	PGM1	0	0	0	0	0	0	1	0	0	1
C042577	diallyl trisulfide	HSPA12A	0	0	0	1	0	0	0	0	0	1
C042720	mercuric bromide	RASSF6	0	0	0	0	0	0	0	1	0	1
C045037	testosterone-3-carboxymethyloxime-bovine serum albumin conjugate	PGM1	0	0	0	0	0	0	1	0	0	1
C045950	propiconazole	PGM1	0	0	0	0	0	0	1	0	0	1
C046012	pentanal	FAM43B	0	1	0	0	0	0	0	0	0	1
C049325	1,2-dithiol-3-thione	FOXA3	0	0	1	0	0	0	0	0	0	1
C051246	1-methylanthracene	NCS1	0	0	0	0	0	1	0	0	0	1
C051904	dinophysistoxin 1	PGM1	0	0	0	0	0	0	1	0	0	1
C055506	4-(diethylamino)benzaldehyde	FOXA3	0	0	1	0	0	0	0	0	0	1
C063900	perfluorooctanesulfonamide	FOXA3	0	0	1	0	0	0	0	0	0	1
C065250	4-hydroxy-equilenin	FOXA3	0	0	1	0	0	0	0	0	0	1
C080163	trovafloxacin	PGM1	0	0	0	0	0	0	1	0	0	1
C081766	2,4,4'-trichlorobiphenyl	FAM43B	0	1	0	0	0	0	0	0	0	1
C100187	chloropicrin	PGM1	0	0	0	0	0	0	1	0	0	1
C100573	prostaglandin A1	PGM1	0	0	0	0	0	0	1	0	0	1
C101816	perfluoro-n-nonanoic acid	KIF1C	0	0	0	0	1	0	0	0	0	1
C107676	deguelin	PGM1	0	0	0	0	0	0	1	0	0	1
C109476	epoxiconazole	FOXA3	0	0	1	0	0	0	0	0	0	1
C410127	PCB 180	FAM43B	0	1	0	0	0	0	0	0	0	1
C410337	K 7174	PGM1	0	0	0	0	0	0	1	0	0	1
C412303	triticonazole	NCS1	0	0	0	0	0	1	0	0	0	1
C464660	obeticholic acid	PGM1	0	0	0	0	0	0	1	0	0	1
C472791	3-(4'-hydroxy-3'-adamantylbiphenyl-4-yl)acrylic acid	KIF1C	0	0	0	0	1	0	0	0	0	1
C472829	1-(2-cyano-3,12-dioxooleana-1,9-dien-28-oyl) imidazole	RASSF6	0	0	0	0	0	0	0	1	0	1
C477694	2,2',4,4',5-brominated diphenyl ether	PGM1	0	0	0	0	0	0	1	0	0	1
C482199	lipopolysaccharide, E coli O55-B5	ATP2C2	1	0	0	0	0	0	0	0	0	1
C492482	bisphenol B	PGM1	0	0	0	0	0	0	1	0	0	1
C493087	diphenylarsinic acid	PGM1	0	0	0	0	0	0	1	0	0	1
C494474	perchlorate	NCS1	0	0	0	0	0	1	0	0	0	1
C510942	glyphosate, isopropyl amine salt	RASSF6	0	0	0	0	0	0	0	1	0	1
C511295	2,2',4,4'-tetrabromodiphenyl ether	PGM1	0	0	0	0	0	0	1	0	0	1
C511402	Grape Seed Proanthocyanidins	FAM43B	0	1	0	0	0	0	0	0	0	1
C513428	pyrachlostrobin	KIF1C	0	0	0	0	1	0	0	0	0	1
C532162	2-(1H-indazol-4-yl)-6-(4-methanesulfonylpiperazin-1-ylmethyl)-4-morpholin-4-ylthieno(3,2-d)pyrimidine	NCS1	0	0	0	0	0	1	0	0	0	1
C534735	tetraarsenic tetrasulfide	PGM1	0	0	0	0	0	0	1	0	0	1
C540355	fenamidone	KIF1C	0	0	0	0	1	0	0	0	0	1
C541528	licochalcone B	FOXA3	0	0	1	0	0	0	0	0	0	1
C548651	2-(1'H-indole-3'-carbonyl)thiazole-4-carboxylic acid methyl ester	RASSF6	0	0	0	0	0	0	0	1	0	1
C556557	picoxystrobin	PGM1	0	0	0	0	0	0	1	0	0	1
C558013	NSC 689534	RASSF6	0	0	0	0	0	0	0	1	0	1
C572573	N-nitroso-tris-chloroethylurea	SH2B2	0	0	0	0	0	0	0	0	1	1
C581040	KU-32 compound	HSPA12A	0	0	0	1	0	0	0	0	0	1
C583365	N-(2-(1,1'-bicyclopropyl)-2-ylphenyl)-3-(difluoromethyl)-1-methyl-1H-pyrazole-4-carboxamide	FOXA3	0	0	1	0	0	0	0	0	0	1
D000068180	Aripiprazole	SH2B2	0	0	0	0	0	0	0	0	1	1
D000074262	Rapeseed Oil	FOXA3	0	0	1	0	0	0	0	0	0	1
D000077149	Sevoflurane	FOXA3	0	0	1	0	0	0	0	0	0	1
D000077191	Wortmannin	NCS1	0	0	0	0	0	1	0	0	0	1
D000077211	Zoledronic Acid	HSPA12A	0	0	0	1	0	0	0	0	0	1
D000077237	Arsenic Trioxide	PGM1	0	0	0	0	0	0	1	0	0	1
D000077276	Lycopene	ATP2C2	1	0	0	0	0	0	0	0	0	1
D000077337	Vorinostat	NCS1	0	0	0	0	0	1	0	0	0	1
D000077867	Tolcapone	PGM1	0	0	0	0	0	0	1	0	0	1
D000097797	Glyphosate	HSPA12A	0	0	0	1	0	0	0	0	0	1
D000255	Adenosine Triphosphate	NCS1	0	0	0	0	0	1	0	0	0	1
D000447	Aldehydes	FAM43B	0	1	0	0	0	0	0	0	0	1
D000517	alpha-Chlorohydrin	FOXA3	0	0	1	0	0	0	0	0	0	1
D000638	Amiodarone	FOXA3	0	0	1	0	0	0	0	0	0	1
D000640	Amitrole	NCS1	0	0	0	0	0	1	0	0	0	1
D000966	Antimony Potassium Tartrate	PGM1	0	0	0	0	0	0	1	0	0	1
D001565	Benzoates	NCS1	0	0	0	0	0	1	0	0	0	1
D001786	Blood Glucose	SH2B2	0	0	0	0	0	0	0	0	1	1
D002045	Bupivacaine	HSPA12A	0	0	0	1	0	0	0	0	0	1
D002065	Buspirone	FOXA3	0	0	1	0	0	0	0	0	0	1
D002110	Caffeine	PGM1	0	0	0	0	0	0	1	0	0	1
D002117	Calcitriol	FAM43B	0	1	0	0	0	0	0	0	0	1
D002166	Camptothecin	FAM43B	0	1	0	0	0	0	0	0	0	1
D002211	Capsaicin	PGM1	0	0	0	0	0	0	1	0	0	1
D002220	Carbamazepine	PGM1	0	0	0	0	0	0	1	0	0	1
D002392	Catechin	FAM43B	0	1	0	0	0	0	0	0	0	1
D002509	Cephaloridine	SH2B2	0	0	0	0	0	0	0	0	1	1
D002737	Chloroprene	RASSF6	0	0	0	0	0	0	0	1	0	1
D002791	Cholesterol, Dietary	FOXA3	0	0	1	0	0	0	0	0	0	1
D002995	Clofibric Acid	PGM1	0	0	0	0	0	0	1	0	0	1
D003042	Cocaine	NCS1	0	0	0	0	0	1	0	0	0	1
D003345	Corticosterone	NCS1	0	0	0	0	0	1	0	0	0	1
D003703	Demecolcine	PGM1	0	0	0	0	0	0	1	0	0	1
D003976	Diazinon	KIF1C	0	0	0	0	1	0	0	0	0	1
D004008	Diclofenac	FOXA3	0	0	1	0	0	0	0	0	0	1
D004052	Diethylnitrosamine	PGM1	0	0	0	0	0	0	1	0	0	1
D004054	Diethylstilbestrol	RASSF6	0	0	0	0	0	0	0	1	0	1
D004137	Dinitrochlorobenzene	SH2B2	0	0	0	0	0	0	0	0	1	1
D004178	Diquat	NCS1	0	0	0	0	0	1	0	0	0	1
D004221	Disulfiram	FOXA3	0	0	1	0	0	0	0	0	0	1
D004237	Diuron	PGM1	0	0	0	0	0	0	1	0	0	1
D004397	Fonofos	PGM1	0	0	0	0	0	0	1	0	0	1
D004785	Environmental Pollutants	FOXA3	0	0	1	0	0	0	0	0	0	1
D005020	Ethyl Methanesulfonate	PGM1	0	0	0	0	0	0	1	0	0	1
D005632	Fructose	FOXA3	0	0	1	0	0	0	0	0	0	1
D006540	Herbicides	FOXA3	0	0	1	0	0	0	0	0	0	1
D006830	Hydralazine	PGM1	0	0	0	0	0	0	1	0	0	1
D006997	Hypochlorous Acid	SH2B2	0	0	0	0	0	0	0	0	1	1
D007213	Indomethacin	HSPA12A	0	0	0	1	0	0	0	0	0	1
D007631	Chlordecone	KIF1C	0	0	0	0	1	0	0	0	0	1
D007649	Ketamine	SH2B2	0	0	0	0	0	0	0	0	1	1
D008070	Lipopolysaccharides	RASSF6	0	0	0	0	0	0	0	1	0	1
D008294	Malathion	PGM1	0	0	0	0	0	0	1	0	0	1
D008713	Methimazole	NCS1	0	0	0	0	0	1	0	0	0	1
D008727	Methotrexate	ATP2C2	1	0	0	0	0	0	0	0	0	1
D009242	N-Nitrosopyrrolidine	FOXA3	0	0	1	0	0	0	0	0	0	1
D009532	Nickel	RASSF6	0	0	0	0	0	0	0	1	0	1
D009762	o-Aminoazotoluene	FOXA3	0	0	1	0	0	0	0	0	0	1
D010278	Parathion	PGM1	0	0	0	0	0	0	1	0	0	1
D010368	Pectins	FOXA3	0	0	1	0	0	0	0	0	0	1
D010662	Phenylmercuric Acetate	RASSF6	0	0	0	0	0	0	0	1	0	1
D010936	Plant Extracts	HSPA12A	0	0	0	1	0	0	0	0	0	1
D011285	Pregnenolone Carbonitrile	RASSF6	0	0	0	0	0	0	0	1	0	1
D011345	Fenofibrate	PGM1	0	0	0	0	0	0	1	0	0	1
D012265	Ribonucleotides	KIF1C	0	0	0	0	1	0	0	0	0	1
D012312	Ritodrine	FOXA3	0	0	1	0	0	0	0	0	0	1
D012834	Silver	RASSF6	0	0	0	0	0	0	0	1	0	1
D012835	Silver Nitrate	HSPA12A	0	0	0	1	0	0	0	0	0	1
D013196	Dihydrotestosterone	FAM43B	0	1	0	0	0	0	0	0	0	1
D013467	Sulindac	RASSF6	0	0	0	0	0	0	0	1	0	1
D013739	Testosterone	KIF1C	0	0	0	0	1	0	0	0	0	1
D013755	Tetradecanoylphorbol Acetate	SH2B2	0	0	0	0	0	0	0	0	1	1
D013759	Dronabinol	KIF1C	0	0	0	0	1	0	0	0	0	1
D013849	Thimerosal	PGM1	0	0	0	0	0	0	1	0	0	1
D014050	Toluene	KIF1C	0	0	0	0	1	0	0	0	0	1
D014414	Tungsten	KIF1C	0	0	0	0	1	0	0	0	0	1
D014415	Tunicamycin	NCS1	0	0	0	0	0	1	0	0	0	1
D014640	Vancomycin	PGM1	0	0	0	0	0	0	1	0	0	1
D014750	Vincristine	PGM1	0	0	0	0	0	0	1	0	0	1
D015056	1-Methyl-3-isobutylxanthine	HSPA12A	0	0	0	1	0	0	0	0	0	1
D015058	1-Naphthylisothiocyanate	NCS1	0	0	0	0	0	1	0	0	0	1
D015124	8-Bromo Cyclic Adenosine Monophosphate	RASSF6	0	0	0	0	0	0	0	1	0	1
D015127	9,10-Dimethyl-1,2-benzanthracene	PGM1	0	0	0	0	0	0	1	0	0	1
D015474	Isotretinoin	PGM1	0	0	0	0	0	0	1	0	0	1
D017382	Reactive Oxygen Species	FOXA3	0	0	1	0	0	0	0	0	0	1
D017638	Asbestos, Crocidolite	HSPA12A	0	0	0	1	0	0	0	0	0	1
D017639	Asbestos, Amosite	ATP2C2	1	0	0	0	0	0	0	0	0	1
D018021	Lithium Chloride	HSPA12A	0	0	0	1	0	0	0	0	0	1
D018038	Sodium Selenite	PGM1	0	0	0	0	0	0	1	0	0	1
D018120	Finasteride	RASSF6	0	0	0	0	0	0	0	1	0	1
D018501	Antirheumatic Agents	FAM43B	0	1	0	0	0	0	0	0	0	1
D018817	N-Methyl-3,4-methylenedioxyamphetamine	HSPA12A	0	0	0	1	0	0	0	0	0	1
D019269	Phosphatidylinositol 4,5-Diphosphate	NCS1	0	0	0	0	0	1	0	0	0	1
D019308	Palmitic Acid	HSPA12A	0	0	0	1	0	0	0	0	0	1
D019324	beta-Naphthoflavone	HSPA12A	0	0	0	1	0	0	0	0	0	1
D019422	Dietary Sucrose	FOXA3	0	0	1	0	0	0	0	0	0	1
D020245	p-Chloromercuribenzoic Acid	HSPA12A	0	0	0	1	0	0	0	0	0	1
D024483	Vitamin K 3	FOXA3	0	0	1	0	0	0	0	0	0	1
D028321	Plant Preparations	RASSF6	0	0	0	0	0	0	0	1	0	1
D044242	Trans Fatty Acids	PGM1	0	0	0	0	0	0	1	0	0	1
D053260	Soot	HSPA12A	0	0	0	1	0	0	0	0	0	1
